# Supplementary material for: Association of microRNAs with Types of Leaf Curvature in Brassica rapa
Source: Front Plant Sci. 2018 Feb 6;9:73. doi: 10.3389/fpls.2018.00073 (PMC5808167; doi:10.3389/fpls.2018.00073)
Supplement: Supplementary file 1 [file Table1.XLSX]

## Sheet: Sheet1
Genotype	Crop type	Subspecies	Crop	Latin name	Homozygosity*
rp-1	Heading Chinese cabbage	ssp.pekinensis	Jieqiu	ssp. pekinensis var. cephalata Tsen et Lee	Inbred line
rp-2	Heading Chinese cabbage	ssp.pekinensis	Jieqiu	ssp. pekinensis var. cephalata Tsen et Lee	Inbred line
rp-3	Heading Chinese cabbage	ssp.pekinensis	Jieqiu	ssp. pekinensis var. cephalata Tsen et Lee	Inbred line
rp-4	Heading Chinese cabbage	ssp.pekinensis	Huaxin	ssp. pekinensis var. laxa Tsen et Lee	Inbred line
rp-5	Heading Chinese cabbage	ssp.pekinensis	Jieqiu	ssp. pekinensis var. cephalata Tsen et Lee	Inbred line
rp-6	Heading Chinese cabbage	ssp.pekinensis	Jieqiu	ssp. pekinensis var. cephalata Tsen et Lee	Inbred line
rp-7	Heading Chinese cabbage	ssp.pekinensis	Jieqiu	ssp. pekinensis var. cephalata Tsen et Lee	Inbred line
rp-8	Heading Chinese cabbage	ssp.pekinensis	Banjieqiu	ssp. pekinensis var. infarcta Li	Inbred line
rp-9	Heading Chinese cabbage	ssp.pekinensis	Sanye (Chunshicai)	ssp. pekinensis var. dissoluta Li	Inbred line
rp-10	Heading Chinese cabbage	ssp.pekinensis	Banjieqiu	ssp. pekinensis var. infarcta Li	Inbred line
rp-11	Heading Chinese cabbage	ssp.pekinensis	Banjieqiu	ssp. pekinensis var. infarcta Li	Inbred line
rp-12	Heading Chinese cabbage	ssp.pekinensis	Jieqiu	ssp. pekinensis var. cephalata Tsen et Lee	Inbred line
rp-13	Heading Chinese cabbage	ssp.pekinensis	Jieqiu	ssp. pekinensis var. cephalata Tsen et Lee	Inbred line
rp-14	Heading Chinese cabbage	ssp.pekinensis	Jieqiu	ssp. pekinensis var. cephalata Tsen et Lee	Inbred line
rp-15	Heading Chinese cabbage	ssp.pekinensis	Jieqiu	ssp. pekinensis var. cephalata Tsen et Lee	Inbred line
rp-16	Heading Chinese cabbage	ssp.pekinensis	Jieqiu	ssp. pekinensis var. cephalata Tsen et Lee	Inbred line
rp-17	Heading Chinese cabbage	ssp.pekinensis	Sanye	ssp. pekinensis var. dissoluta Li	Inbred line
rp-18	Heading Chinese cabbage	ssp.pekinensis	Jieqiu	ssp. pekinensis var. cephalata Tsen et Lee	Inbred line
rp-19	Heading Chinese cabbage	ssp.pekinensis	Jieqiu	ssp. pekinensis var. cephalata Tsen et Lee	Inbred line
rp-20	Heading Chinese cabbage	ssp.pekinensis	Jieqiu	ssp. pekinensis var. cephalata Tsen et Lee	Inbred line
rp-21	Heading Chinese cabbage	ssp.pekinensis	Jieqiu	ssp. pekinensis var. cephalata Tsen et Lee	Inbred line
rp-22	Heading Chinese cabbage	ssp.pekinensis	Jieqiu	ssp. pekinensis var. cephalata Tsen et Lee	Inbred line
rc-1	Non-heading Chinese cabbage	ssp.chinensis	Baicai	ssp. chinensis var. communis	Inbred line
rc-2	Non-heading Chinese cabbage	ssp.chinensis	Baicai	ssp. chinensis var. communis	Inbred line
rc-3	Non-heading Chinese cabbage	ssp.chinensis	Wutacai	ssp. chinensis var. rosularis	Inbred line
rc-4	Non-heading Chinese cabbage	ssp.chinensis	Zicaitai	ssp. chinensis var. purpurea	Inbred line
rc-5	Non-heading Chinese cabbage	ssp.chinensis	Baicai	ssp. chinensis var. communis	Inbred line
rc-6	Non-heading Chinese cabbage	ssp.chinensis	Taicai	ssp. chinensis var. taitsai	Inbred line
rc-7	Non-heading Chinese cabbage	ssp.chinensis	Baicai	ssp. chinensis var. communis	Inbred line
rc-8	Non-heading Chinese cabbage	ssp.chinensis	Baicai	ssp. chinensis var. communis	Inbred line
rc-9	Non-heading Chinese cabbage	ssp.chinensis	Baicai	ssp. chinensis var. communis	Inbred line
rc-10	Non-heading Chinese cabbage	ssp.chinensis	Baicai	ssp. chinensis var. communis	Inbred line
rc-11	Non-heading Chinese cabbage	ssp.chinensis	Baicai	ssp. chinensis var. communis	Inbred line
rc-12	Non-heading Chinese cabbage	ssp.chinensis	Baicai	ssp. chinensis var. communis	Inbred line
rc-13	Non-heading Chinese cabbage	ssp.chinensis	Baicai	ssp. chinensis var. communis	Inbred line
rc-14	Non-heading Chinese cabbage	ssp.chinensis	Baicai	ssp. chinensis var. communis	Inbred line
rc-15	Non-heading Chinese cabbage	ssp.chinensis	Baicai	ssp. chinensis var. communis	Inbred line
rc-16	Non-heading Chinese cabbage	ssp.chinensis	Baicai	ssp. chinensis var. communis	Inbred line
rc-17	Non-heading Chinese cabbage	ssp.chinensis	Baicai	ssp. chinensis var. communis	Inbred line
rc-18	Non-heading Chinese cabbage	ssp.chinensis	Baicai	ssp. chinensis var. communis	Inbred line
rc-19	Non-heading Chinese cabbage	ssp.chinensis	Baicai	ssp. chinensis var. communis	Inbred line
rc-20	Non-heading Chinese cabbage	ssp.chinensis	Baicai	ssp. chinensis var. communis	Inbred line
rc-21	Non-heading Chinese cabbage	ssp.chinensis	Baicai	ssp. chinensis var. communis	Inbred line
rc-22	Non-heading Chinese cabbage	ssp.chinensis	Caitai	ssp. chinensis var. utilis	Inbred line
rc-23	Non-heading Chinese cabbage	ssp.chinensis	Caitai	ssp. chinensis var. utilis	Inbred line
rc-24	Non-heading Chinese cabbage	ssp.chinensis	Zicaitai	ssp. chinensis var. purpurea	Inbred line
rc-25	Non-heading Chinese cabbage	ssp.chinensis	Baicai	ssp. chinensis var. communis	Inbred line
rc-26	Non-heading Chinese cabbage	ssp.chinensis	Baicai	ssp. chinensis var. communis	Inbred line
rc-27	Non-heading Chinese cabbage	ssp.chinensis	Baicai	ssp. chinensis var. communis	Inbred line
rc-28	Non-heading Chinese cabbage	ssp.chinensis	Baicai	ssp. chinensis var. communis	Inbred line
rc-29	Non-heading Chinese cabbage	ssp.chinensis	Baicai	ssp. chinensis var. communis	Inbred line
rc-30	Non-heading Chinese cabbage	ssp.chinensis	Wutacai	ssp. chinensis var. rosularis	Inbred line
rc-31	Non-heading Chinese cabbage	ssp.chinensis	Baicai	ssp. chinensis var. communis	Inbred line
rr-1	Turnip	ssp. rapifera	Turnip		Cultivar
rr-2	Turnip	ssp. rapifera	Turnip		Cultivar
*Self-fertilized fore more than 6 generations
